# Supplementary material for: Assessment of Endometriosis Knowledge and Its Determinants Among Nurses in Al-Jouf Region, Saudi Arabia
Source: Healthcare (Basel). 2025 Jun 11;13(12):1386. doi: 10.3390/healthcare13121386 (PMC12193512; doi:10.3390/healthcare13121386)
Supplement: Supplementary file 1 [file healthcare-13-01386-s001.zip]

Archive with 1 entries (1 files):
- healthcare-3665920-supplementary.pdf
